# Supplementary material for: Non-invasive characterization of human bone marrow stimulation and reconstitution by cell-free messenger RNA sequencing
Source: Nat Commun. 2020 Jan 21;11:400. doi: 10.1038/s41467-019-14253-4 (PMC6972916; doi:10.1038/s41467-019-14253-4)
Supplement: Supplementary file 3 — Source Data [file 41467_2019_14253_MOESM3_ESM.xlsx]

## Sheet: Figure 1b
	Figure 1b
cf-mRNA	Megakaryocyte	Lymphocyte	Granulocyte	Neutrophilic precursor	Erythrocyte	Non-hematopoietic
sample 1	0.143135	0.275175	0.13103	0.0410338	0.0861705	0.323456
sample 2	0.283567	0.159801	0.146342	0.00220173	0.154464	0.253623
sample 3	0.339677	0.113686	0.245465	0.0210244	0.102991	0.177157
sample 4	0.34809	0.227157	0.160031	0.0175654	0.145891	0.101266
sample 5	0.245706	0.347873	0.0410737	0.0335583	0.279721	0.0520686
sample 6	0.400709	0.255268	0.0423876	0.0628015	0.146103	0.0927307
sample 7	0.36226	0.217142	0.151476	0.047595	0.106529	0.114998
sample 8	0.379046	0.188497	0.149203	0.0300673	0.186699	0.0664874
sample 9	0.458865	0.305483	0.00745339	0.0548089	0.0759856	0.0974043
sample 10	0.281224	0.389435	0.0779116	0	0.117184	0.134246
sample 11	0.209234	0.210879	0.350739	0.0167904	0.0890104	0.123347
sample 12	0.226738	0.417398	0.161911	0.0181432	0.0656431	0.110166
sample 13	0.25106	0.171835	0.257621	0.000360242	0.094903	0.224221
sample 14	0.0972558	0.468765	0.13956	0	0.109525	0.184893
sample 15	0.305661	0.266992	0.113792	0	0.117888	0.195668
sample 16	0.166295	0.452238	0.204577	0.0315748	0.0619797	0.0833348
sample 17	0.633046	0.0845055	0.0737285	0	0.105794	0.102926
sample 18	0.271604	0.323422	0.0648031	0.0287852	0.157245	0.15414
sample 19	0.242944	0.26727	0.239862	0.0295013	0.048597	0.171826
sample 20	0.376331	0.242011	0.0971314	0.0373201	0.0904554	0.156751
sample 21	0.273149	0.52474	0.0345495	0	0.00485057	0.162711
sample 22	0.417915	0.211412	0.00221935	0.194065	0.116482	0.0579065
sample 23	0.11174	0.316497	0.154758	0.019102	0.0674204	0.330482
sample 24	0.312644	0.255084	0.0274339	0.0378387	0.180565	0.186434
whole-blood	Megakaryocyte	Lymphocyte	Granulocyte	Neutrophilic precursor	Erythrocyte	Non-hematopoietic
sample 1	0.0180213	0.596235	0.266538	0	0.119205	0
sample 2	0.0103124	0.829475	0.0905985	0	0.0696139	0
sample 3	0	0.707211	0.118823	0	0.173966	0
sample 4	0.0390628	0.746891	0.162007	0.010215	0.0418244	0
sample 5	0.00310341	0.721366	0.234732	0	0.0385926	0.00220582
sample 6	0.0104151	0.654071	0.213414	0.0223917	0.0905471	0.00916134
sample 7	0	0.612588	0.286181	0	0.101231	0
sample 8	0.012889	0.741782	0.232305	0	0.0119249	0.00109941
sample 9	0.0153661	0.620905	0.293872	0	0.0495021	0.0203547
sample 10	0	0.490751	0.364364	0.00462705	0.140258	0
sample 11	0.0226623	0.792038	0.102921	0	0.0823788	0
sample 12	0	0.583829	0.282824	0.000746351	0.114909	0.0176924
sample 13	0	0.725432	0.247204	0.0136458	0	0.013719
sample 14	0	0.781338	0.145837	0	0.0685427	0.00428218
sample 15	0	0.597579	0.327504	0	0.074917	0
sample 16	0	0.644189	0.183558	0	0.172253	0
sample 17	0	0.733221	0.197293	0	0.0694867	0
sample 18	0	0.652702	0.314315	0	0	0.0329835
sample 19	0	0.895582	0.0923479	0	0	0.0120704

## Sheet: Figure 1c
Figure 1c
	TPM Ratio between plasma /whole blood for platelet, erythrocytes, t-cells, netrophils and progenitor and mature neutrophil genes repressented
	Platelets	Erythrocytes	T cells	Neutrophils	Progenitor Neutrophils	Mature neutrophils
	0.659497	1.02656	0.520394	0.378921	0.378921	0.0610388
	0.870936	79.19	0.59795	0.396291	5.53156	0.0171883
	1.82054	0.139656	0.629623	0.035252	1.32785	0.0185993
	2.83736	0.211738	0.11003	0.110876	0.527625	0.0317148
	0.998105	1.55939	0.81329	5.53156	1.84687	0.0433704
	1.07038	0.370944	0.469064	1.43209	5.45633	0.0649137
	3.93742	1.58092	0.675303	0.0610388	1.8918	1.18027
	1.62988	0.283838	0.127374	1.32785		0.0453418
	2.69422	0.226696	0.567514	1.02544		0.0209046
	0.816617	0.261739	2.61889	0.543318		0.0239636
	0.89082	1.77623	1.05226	0.0171883
	1.8369	0.409866	2.39079	0.0185993
		0.503652	0.505212	0.81017
		2.87674	0.515591	0.0317148
		0.2599	0.429386	0.0433704
		0.750812	0.529124	0.0649137
		1.20141	0.251693	1.18027
		1.114	0.601989	0.0453418
		0.519354	0.392423	0.0209046
		1.15044	0.198397	0.657864
			1.6317	0.527625
			0.123273	0.049448
			0.55252	1.84687
			0.367952	0.338113
			0.0279371	0.0239636
			0.352325	0.0416496
			0.172003	5.45633
			0.0931425	1.8918
			0.253608	2.44538
			0.0426539	0.359737
			0.140366	1.44162
			0.0935172
			0.744581
			0.824056
			6.11754
			0.508491

## Sheet: Figure 1d
Figure 1d
	TPM ratio between plasma / buffy coat for progenitor and mature neutrophil genes
	Progenitor	Mature
	1.7944	0.604769
	8.13054	0.113974
	2.16677	0.0600358
	3.3318	0.0206309
	1.68969	0.0127915
	0.624706	0.060465
	0.577338	0.0244039
		0.0304537
		0.120343
		0.0550634
		0.0652034

## Sheet: Figure 1e
Figure 1e
	TPM of PRTN3 for Buffy coat and plasma
	Buffy coat PRTN3	Plasma PRTN3
	3.91951	13.7793
	5.45746	28.7423
	4.9039	57.7537
	5.3835	60.0904
	3.52449	28.1723

## Sheet: Figure 1f
Figure 1f
	TPM of CXCR2 for Buffy coat and plasma
	Buffy_coat CXCR2	Plasma CXCR2
	1228.45	32.0116
	1484.6	34.9065
	770.59	24.5662
	1030.85	46.5669
	1167.86	34.9972

## Sheet: Figure 4a
Figure 4a
	Average frequency of reference allele of the SNPs detected in ELANE, AZU1 and PRTN3 neutrophil progenitor transcripts in cf-mRNA before and after allogeneic HSC transplantation in 3 AML patients
	ELANE						AZU1						PRTN3
	Patient 1		Patient 2		Patient 3		Patient 1		Patient 2		Patient 3		Patient 1		Patient 2		Patient 3
	Before	After	Before	After	Before	After	Before	After	Before	After	Before	After	Before	After	Before	After	Before	After
	0.611111	1	0	0.598039	1	1	0.00869565	0.684211	0.487603	0.523256	0.947368	0.545455	0.995781	1	0	0.433628	0	0.403846
	0.642857	1	0	0.65	1		0	0.294118	0.541176	0.390244	1		1	1	0	0.5	0	0.523256
		1	0	0.633803	1			0.521739	0.659574	0.623656	1		1	1	0	0.38806
		0.996503		0.569832				0.582524		0.533537				1		0.383863
		1		0.615287				0.570796		0.528883				0.995169		0.432584
		1		0.603774				0.628571		0.514				1		0.435583
				0.59375						0.485981				1		0.471429
				0.473684						0.5625						0.428571

## Sheet: Figure 5a
Days	Control1	Control2	Control3	EPO9	EPO1	EPO2	EPO3	EPO4	EPO5	EPO6	EPO7	EPO8
0	1	1	1	1	1	1	1	1	1	1	1	1
1	1	1.31322	1	1.08574	0.771183	0.916307	1.0553	1.45357	0.902707	1.02817	0.73787	1.23242
2	0.981873	1	1	N/A	N/A	N/A	N/A	N/A	N/A	N/A	N/A	N/A
3	1	1	0.9063	N/A	1.38875	N/A	N/A	3.446	2.1363	1.50716	1.36764	N/A
4	N/A	N/A	N/A	1.00854	N/A	2.505	2.83982	N/A	N/A	N/A	N/A	3.56524

## Sheet: Figure 5c
Figure 5c
		Data used to derive average values for immature and mature transcripts
		Normalized TPM count for Immature and Mature genes (Highest value was assigned as 100% and other time points were calculated as percentage to the highest value)
		Progenitor Transcripts					Mature Transcripts
		Date (Days after G-CSF treatment)					Date (Days after G-CSF treatment)
		0	1	4	10		0	1	4	10
		27.9324	17.8981	89.0248	100		52.5011	100	48.9641	31.5982
		4.99772	11.048	100	14.4108		87.4379	100	58.6069	69.1701
		12.1083	10.8039	100	30.224		19.7903	100	39.6008	7.05917
		8.84402	9.50788	100	24.096		18.0943	100	19.4203	16.9386
		7.01003	12.1125	100	29.5989		98.4159	100	51.2704	66.7212
		12.4357	6.69127	100	40.7705		75.8134	100	53.5836	54.6
							20.1033	100	60.6581	11.4101
							28.1045	100	39.6979	25.4573

## Sheet: Supp Figure 1d
Supplementary Figure 1d
	TPM of AZU1 for Buffy coat and plasma
	Buffy coat AZU1	Plasma AZU1
	44.8654	50.4939
	12.915	88.9728
	20.425	43.0592
	41.5814	54.1016
	11.309	47.4274

## Sheet: Supp Figure 1e
Supplementary Figure 1e
	TPM of CTSG for Buffy coat and plasma
	Buffy coat CTSG	Plasma CTSG
	22.143	23.9258
	1.6178	43.1337
	3.85205	26.0646
	17.2378	34.2725
	1.86539	28.2518
